# Supplementary material for: Nanoseeded Desupersaturation and Dissolution Tests for Elucidating Supersaturation Maintenance in Amorphous Solid Dispersions
Source: Pharmaceutics. 2023 Jan 30;15(2):450. doi: 10.3390/pharmaceutics15020450 (PMC9964794; doi:10.3390/pharmaceutics15020450)
Supplement: Supplementary file 1 [file pharmaceutics-15-00450-s001.zip]

Archive with 1 entries (1 files):
- pharmaceutics-2174645-supplementary.pdf
